# Supplementary material for: Identification of BGN positive fibroblasts as a driving factor for colorectal cancer and development of its related prognostic model combined with machine learning
Source: BMC Cancer. 2024 Apr 23;24:516. doi: 10.1186/s12885-024-12251-4 (PMC11041013; doi:10.1186/s12885-024-12251-4)
Supplement: Supplementary file 1 — Supplementary Material 1: Supplementary table1. Details of the dataset used in this study. Supplementary table2. Univariate Cox regression analysis of 167 genes. Supplementary table3. 17 BGNFRS genes and risk coefficient. Supplementary table4. 150 published risk signature. [file 12885_2024_12251_MOESM1_ESM.xlsx]

## Sheet: Table S1
Supplementary table1. Details of the dataset used in this study.
Single cell transcriptome data
Sample number	Tissue type	Stage
scrEXT011	N	NA
scrEXT014	N	NA
scrEXT020	N	NA
scrEXT023	N	NA
scrEXT026	N	NA
scrEXT029	N	NA
scrEXT003	N	NA
scrEXT018	T	Ⅰ
scrEXT019	T	Ⅰ
scrEXT001	T	Ⅱ
scrEXT002	T	Ⅱ
scrEXT021	T	Ⅱ
scrEXT022	T	Ⅱ
scrEXT027	T	Ⅱ
scrEXT028	T	Ⅱ
scrEXT010	T	Ⅲ
scrEXT024	T	Ⅲ
scrEXT025	T	Ⅲ
scrEXT009	T	Ⅲ
scrEXT012	T	Ⅳ
scrEXT013	T	Ⅳ
Bulk transcriptome data
Dataset number	Tumor group (n)	Normal group (n)	Overall survival(n)	Recurrence free survival(n)	Age(n)	Male(n)	Female(n)	T1(n)	T2(n)	T3(n)	T4(n)	M0(n)	M1(n)	N0(n)	N1(n)	N2(n)	Stage I(n)	Stage II(n)	StageIII(n)	StageIV(n)
TCGA(COAD+READ)	651	50	571	232	630	335	294	20	109	428	70	467	89	357	151	118	109	229	181	90
GSE17538	244	0	232	146	232	122	110	0	0	0	0	0	0	0	0	0	28	72	76	56
GSE39582	586	0	573	568	585	263	322	12	49	379	119	499	61	314	137	100	38	371	210	60
GSE29621	65	0	65	65	0	40	25	0	8	52	4	46	18	32	25	7	7	21	18	18
Spatial transcriptome data
Sample number	Sex	TNM
S1	Female	T3N1M1
S2	Male	T3N1M1

## Sheet: Table S2
Supplementary table2. Univariate Cox regression analysis of 167 genes
id	HR	HR.95L	HR.95H	pvalue
PLXND1	1.02194	1.00029	1.04406	0.0469376
NOS2	0.981422	0.967969	0.995062	0.00774656
FYN	1.05446	1.00229	1.10935	0.0405305
WWTR1	1.0608	1.01922	1.10409	0.00381971
FHL1	1.02285	1.00469	1.04134	0.013422
COL9A2	1.03359	1.00569	1.06226	0.0179604
FOXC1	1.07743	1.02788	1.12936	0.00190333
IL17RB	0.965354	0.932506	0.999359	0.045903
DCBLD2	1.0307	1.01122	1.05055	0.00189149
ATP2B4	1.0246	1.0006	1.04919	0.044492
SLC2A3	1.01709	1.00047	1.03399	0.0438667
PTPRU	1.03533	1.00241	1.06933	0.0351854
GPC1	1.03544	1.01062	1.06087	0.00490119
ATP2C2	0.960289	0.925535	0.996349	0.0312038
EYA2	1.03937	1.00912	1.07053	0.0103917
COL8A1	1.02873	1.01035	1.04744	0.00207212
PFN2	1.01601	1.00228	1.02992	0.0220918
FSTL3	1.02647	1.01106	1.04212	0.000712098
TNS1	1.02146	1.00567	1.03749	0.00755609
FDFT1	0.985869	0.977892	0.99391	0.000595071
TFAP2C	1.09134	1.02474	1.16227	0.00651249
CHGB	1.0048	1.00153	1.00809	0.00405204
YPEL3	1.02269	1.00183	1.04399	0.032863
CERS4	1.08349	1.01984	1.15111	0.00942696
GADD45B	1.02963	1.01001	1.04962	0.0029251
SULF1	1.04807	1.00456	1.09347	0.0300022
ISM2	1.06454	1.02526	1.10531	0.00111151
ISM1	1.08206	1.00366	1.16659	0.0398631
SRPX	1.02059	1.00054	1.04105	0.0440852
TIMP1	1.00106	1.00031	1.00182	0.00582974
RGCC	1.00831	1.00114	1.01553	0.0230388
SFRP1	1.06519	1.00349	1.13069	0.0380464
OLFM2	1.04255	1.00495	1.08157	0.0261955
TGFB1	1.01398	1.00199	1.02611	0.0222048
CADM4	1.06052	1.009	1.11467	0.020738
CAV2	1.04159	1.01854	1.06517	0.000358743
CAV1	1.01064	1.00375	1.01757	0.00242132
AEBP1	1.00248	1.00016	1.00481	0.0358824
VAT1	1.00815	1.0001	1.01626	0.0472703
CRYAB	1.0437	1.01411	1.07415	0.00355914
GALNT18	1.0749	1.02059	1.13209	0.00632105
MGP	1.00639	1.00093	1.01188	0.0218058
TPD52L1	1.09362	1.02497	1.16687	0.00682159
C7	1.04136	1.00833	1.07547	0.0137159
HAND1	1.0773	1.04496	1.11064	1.69e-06
DBN1	1.01973	1.00366	1.03605	0.0159425
WNT5A	0.918198	0.854033	0.987183	0.0209457
AGMAT	0.969325	0.946117	0.993102	0.0117438
MYB	0.9647	0.940825	0.989181	0.0049434
CCN2	1.00247	1.00001	1.00493	0.0490135
SPP1	1.00108	1.00012	1.00204	0.0272492
TGFB3	1.07984	1.03224	1.12964	0.000839007
CLU	1.00715	1.00271	1.01161	0.00158715
CPXM2	1.0496	1.00408	1.09719	0.0323709
TWIST1	1.08094	1.01337	1.15302	0.0181168
PKN1	1.01534	1.00283	1.028	0.0161238
CHPF	1.00487	1.0003	1.00946	0.0366652
PTGIS	1.06219	1.02313	1.10275	0.00159984
C3	1.00207	1.00031	1.00383	0.0209339
F10	1.02814	1.00088	1.05614	0.0429361
GLIS2	1.07396	1.00667	1.14575	0.0306644
TNFRSF19	1.04817	1.01257	1.08502	0.00762149
A4GALT	1.04823	1.00617	1.09205	0.0241578
PODXL	1.02037	1.00891	1.03196	0.00046724
FLNC	1.01982	1.00782	1.03196	0.001154
HOXD13	1.0346	1.00586	1.06416	0.0179438
CDKN1C	1.03273	1.0017	1.06473	0.0385523
LAMA5	1.02102	1.00119	1.04125	0.0376798
AOC3	1.01693	1.00152	1.03257	0.0311763
ANO1	1.0299	1.00779	1.05249	0.00779066
RAMP1	1.00563	1.00001	1.01129	0.0493922
SERPINF1	1.0081	1.00103	1.01522	0.0245965
CCNB1	0.98793	0.978478	0.997474	0.0132983
GRP	1.08162	1.01783	1.14942	0.0114124
RTL8C	1.00858	1.00257	1.01463	0.0051122
MDFIC	1.0965	1.03136	1.16576	0.0031978
ALPK3	1.06199	1.02107	1.10455	0.00270029
TUBB2A	1.03898	1.00585	1.0732	0.0207404
MYOF	1.01837	1.00301	1.03396	0.0189244
CILP	1.04978	1.002	1.09983	0.0409593
FBLN5	1.07138	1.01781	1.12777	0.00842247
FKBP10	1.00769	1.00122	1.01421	0.0198208
COL6A1	1.00247	1.00045	1.0045	0.0163134
RCN3	1.00993	1.00035	1.0196	0.0421208
CCN1	1.00566	1.00059	1.01075	0.0286518
PLA1A	1.05988	1.00486	1.11791	0.0325001
SFRP2	1.00212	1.0004	1.00384	0.0156172
PPP1R18	1.02337	1.00168	1.04553	0.034535
VIP	1.03666	1.00248	1.072	0.0352956
IGFBP3	1.00432	1.00161	1.00704	0.00176003
GSN	1.00798	1.00223	1.01375	0.00642918
PTGES	1.00951	1.00193	1.01715	0.0138108
SERPING1	1.00971	1.00331	1.01614	0.00289231
MAT1A	1.01111	1.00009	1.02226	0.0481029
SPOCK1	1.04183	1.00326	1.08189	0.0332582
SPARCL1	1.00457	1.00001	1.00916	0.0495629
GJA1	1.0202	1.00551	1.03511	0.00689455
FZD7	1.02646	1.00195	1.05157	0.0341469
POSTN	1.00283	1.00044	1.00523	0.020488
MEGF6	1.06745	1.01777	1.11955	0.00726568
NEXN	1.06224	1.01166	1.11535	0.0152741
OLFML2B	1.0178	1.00052	1.03539	0.0434815
LRATD1	0.987531	0.97838	0.996768	0.00825425
F2RL2	0.865731	0.773592	0.968844	0.0120305
CTHRC1	1.00668	1.00022	1.01317	0.0425352
GEM	1.02098	1.00128	1.04107	0.0367601
HTRA1	1.00456	1.0006	1.00853	0.0238748
BEX3	1.00617	1.00104	1.01132	0.0183641
RBPMS2	1.05375	1.00771	1.10188	0.0216148
CERCAM	1.02831	1.0045	1.0527	0.0195333
PRRX2	1.05655	1.00587	1.10979	0.0282845
PLIN4	1.01098	1.00162	1.02043	0.0214208
NXN	1.05223	1.00197	1.10501	0.0414754
KRT80	1.01817	1.00198	1.03462	0.0277033
ANGPTL4	1.03477	1.01164	1.05843	0.00304581
IGFBP6	1.00731	1.00223	1.01242	0.00472381
INHBA	1.1018	1.02522	1.18411	0.00835305
LTBP3	1.03484	1.0075	1.06291	0.012165
SCARA3	1.06618	1.01243	1.12277	0.0151709
PXDC1	1.07947	1.04035	1.12005	4.89e-05
NLGN2	1.08524	1.02405	1.1501	0.0057397
FABP4	1.0054	1.00216	1.00866	0.00109067
COMP	1.02632	1.00175	1.05149	0.0356252
SIX2	1.11452	1.05876	1.17322	3.47e-05
PRNP	1.01031	1.00175	1.01894	0.0180935
SCG2	1.07851	1.0313	1.12788	0.000934501
CALB2	1.0461	1.02548	1.06713	9.12e-06
CCL11	0.95593	0.920333	0.992902	0.0199203
SYNPO2	1.02706	1.00458	1.05004	0.0180685
SLFN11	1.08084	1.01181	1.15458	0.0209626
EGFL7	1.02995	1.00948	1.05083	0.00395738
HSPB7	1.04646	1.02191	1.0716	0.00017734
DES	1.0007	1.00006	1.00134	0.0309473
SPHK1	1.03405	1.0041	1.06489	0.0255765
KBTBD11	0.916674	0.854715	0.983125	0.0148262
THBS2	1.03131	1.01093	1.0521	0.00246205
CAVIN1	1.00593	1.00129	1.01058	0.012188
CRACR2B	1.03218	1.01163	1.05315	0.00202481
CHST15	1.07176	1.01289	1.13405	0.016203
UBE2E2	1.09855	1.0176	1.18595	0.0160995
BGN	1.00135	1.00033	1.00238	0.00957578
HOXB4	1.06513	1.00587	1.12788	0.0307315
FHL3	1.03607	1.0038	1.06938	0.0281578
LHFPL6	1.06799	1.02107	1.11707	0.00411194
CBX6	1.05479	1.00976	1.10182	0.016568
AHNAK2	1.06494	1.01205	1.12059	0.0154926
PRAME	1.08993	1.03103	1.15219	0.0023812
BCAM	1.01704	1.00414	1.03011	0.00949261
ARL4C	1.02096	1.00859	1.03349	0.000853026
NOXA1	1.0317	1.01624	1.04738	5.06e-05
PRELP	1.02469	1.00361	1.0462	0.0214511
APOD	1.00783	1.00209	1.01361	0.00741312
SFTA2	1.02217	1.00301	1.04169	0.0231111
LAMB3	1.005	1.00168	1.00833	0.00310359
PDLIM7	1.02142	1.00413	1.03901	0.0149571
FLNA	1.00252	1.00032	1.00473	0.0248359
TPM2	1.00293	1.00067	1.00519	0.0109643
C2CD4A	0.977825	0.956953	0.999153	0.0416537
TGM2	1.00867	1.00284	1.01452	0.00348597
RNU6-403P	1.13163	1.03433	1.23809	0.00702376
HSPA1A	1.00751	1.00175	1.01329	0.0104989
GPX3	1.01216	1.00632	1.01804	4.31e-05
CLDN9	1.11221	1.05324	1.17448	0.000130025
MIR200CHG	1.02139	1.001	1.04219	0.0396916
AC009237.14	1.20339	1.04343	1.38788	0.0109564
AC010378.1	1.07015	1.01867	1.12424	0.00703514
BX255925.4	1.09426	1.02212	1.1715	0.00963661

## Sheet: Table S3
Supplementary table3. 17 BGNFRS genes and risk coefficient.
Gene	Coeff
COMP	0.25447
GPC1	0.235898
POSTN	0.558845
SLC2A3	0.25447
CTHRC1	0.257815
TNS1	0.558845
INHBA	0.248563
TIMP1	0.315582
CAV1	-0.238909
AEBP1	-0.335626
CRYAB	0.103985
THBS2	0.202438
WNT5A	-0.407392
SPARCL1	0.507484
CPXM2	-0.586017
CHPF	-0.248659
CALB2	0.320735

## Sheet: Table S4
Supplementary table4. 150 published risk signature.
Model	SYMBOL	Coef	PMID
Model-1	BRCA1	-0.356711	27609023
Model-1	C12orf66	0.124011	27609023
Model-1	CPXCR1	-0.140073	27609023
Model-1	DUOX2	-0.0423656	27609023
Model-1	DUSP21	-0.2025	27609023
Model-1	FRMD6	0.103796	27609023
Model-1	GFRA4	-0.295643	27609023
Model-1	ITPRIP	0.121943	27609023
Model-1	MRPL52	0.0273436	27609023
Model-1	NOTCH2	0.174783	27609023
Model-1	OSBPL9	-0.219365	27609023
Model-1	PDC	-0.0565284	27609023
Model-1	SLC38A9	-0.000548988	27609023
Model-1	SORCS2	-0.301006	27609023
Model-1	SPG7	0.178953	27609023
Model-1	TRIP13	0.0291276	27609023
Model-1	ADGRL4	0.149993	27609023
Model-1	CERS6	-0.0390323	27609023
Model-2	YWHAB	1.32442	31387239
Model-2	MCM4	0.989541	31387239
Model-2	LRRC59	0.841567	31387239
Model-2	DPP7	-0.967584	31387239
Model-3	DACT1	0.0152786	27935967
Model-3	HOXC6	0.301713	27935967
Model-3	KIF26B	-0.012579	27935967
Model-3	S100A2	0.100172	27935967
Model-3	VIP	0.101725	27935967
Model-4	IL20RB	0.385	32096169
Model-4	S100Z	0.363	32096169
Model-4	NTF4	0.273	32096169
Model-4	QRFP	0.261	32096169
Model-4	HAMP	0.153	32096169
Model-4	IL1RL2	0.0975	32096169
Model-4	AVPR1B	0.081	32096169
Model-4	MC1R	0.05	32096169
Model-4	CCL24	-0.088	32096169
Model-4	ACTG1	-0.116	32096169
Model-4	RORC	-0.132	32096169
Model-4	IL7	-0.253	32096169
Model-4	CD1B	-0.364	32096169
Model-4	SH3BP2	-0.429	32096169
Model-5	DENND6B	0.406872	34035992
Model-5	CYP24A1	0.237883	34035992
Model-5	AGAP2	0.148456	34035992
Model-5	TMCO6	0.0723413	34035992
Model-5	CD36	0.0554925	34035992
Model-5	FCER2	0.0483505	34035992
Model-5	ELL	0.0296664	34035992
Model-5	AGPAT1	0.0157721	34035992
Model-5	LRRC8A	0.0118913	34035992
Model-5	IGFBP2	0.00562077	34035992
Model-5	VGF	0.00464716	34035992
Model-5	MPC1	0.000270836	34035992
Model-5	IGFBP3	-4.58e-05	34035992
Model-5	TGFB1	-0.000370145	34035992
Model-5	NCOA7	-0.0148752	34035992
Model-5	GSR	-0.0193717	34035992
Model-5	BCL6	-0.0457903	34035992
Model-6	BMP5	-0.270628	34073426
Model-6	DACT3	0.11034	34073426
Model-6	EEF1A2	0.121492	34073426
Model-6	GCNT2	-0.0115034	34073426
Model-6	IGF2BP3	0.0825137	34073426
Model-6	NOX4	0.0497815	34073426
Model-6	SFRP1	-0.0503933	34073426
Model-7	ARRDC1-AS1	0.347	33714257
Model-7	LINC01503	0.236	33714257
Model-7	OIP5-AS1	0.158	33714257
Model-7	AP001189.3	0.519	33714257
Model-7	NCK1-DT	0.431	33714257
Model-7	AC010973.2	0.418	33714257
Model-7	AC004687.1	0.169	33714257
Model-8	ORAI3	0.052	34211990
Model-8	CYB5R3	0.005	34211990
Model-8	DTX3L	-0.003	34211990
Model-8	TNFAIP8	-0.006	34211990
Model-8	CASP6	-0.019	34211990
Model-8	MBTD1	-0.023	34211990
Model-8	PRELID2	-0.023	34211990
Model-8	ZBTB44	-0.05	34211990
Model-8	FAM117B	-0.059	34211990
Model-8	IRF1	-0.07	34211990
Model-8	MINPP1	-0.079	34211990
Model-8	TRAF3	-0.087	34211990
Model-9	TIMP1	0.3424	30654001
Model-9	GLDN	0.2082	30654001
Model-9	CCL28	0.1149	30654001
Model-9	PCOLCE2	0.0834	30654001
Model-9	SCGB2A1	-0.0991	30654001
Model-9	SLC4A4	-0.1068	30654001
Model-9	AXIN2	-0.108	30654001
Model-9	MMP1	-0.1516	30654001
Model-9	NFE2L3	-0.2564	30654001
Model-10	PTPRB	-0.008	29221110
Model-10	NHLRC3	-0.133	29221110
Model-10	PNPO	-0.715	29221110
Model-10	ZDHHC21	-0.781	29221110
Model-10	PPIP5K2	-1.004	29221110
Model-10	PRR14L	-1.077	29221110
Model-10	KYAT1	0.823	29221110
Model-11	SFRP4	0.0354397	34103941
Model-11	TAGLN	0.0194207	34103941
Model-11	TNS1	0.007341	34103941
Model-12	FN1	0.0204549	30214289
Model-12	SERPINE1	0.110583	30214289
Model-12	THBS2	0.022832	30214289
Model-13	LINC01063	0.381061	33390777
Model-13	MIR210HG	0.208802	33390777
Model-13	LINC00909	0.146276	33390777
Model-13	AC016876.2	0.628953	33390777
Model-13	AC009237.14	0.221184	33390777
Model-13	AC125603.2	0.146276	33390777
Model-14	MCHR2	17.134	32626715
Model-14	CDKN2B	-0.935	32626715
Model-14	AC011472.4	1.679	32626715
Model-14	AC063944.1	-36.272	32626715
Model-15	APC	NA	26989635
Model-15	KRAS	NA	26989635
Model-15	MLH1	NA	26989635
Model-15	MSH2	NA	26989635
Model-15	MSH6	NA	26989635
Model-15	PTEN	NA	26989635
Model-15	SMAD4	NA	26989635
Model-15	TGFBR2	NA	26989635
Model-15	TP53	NA	26989635
Model-16	SEMA3A	0.1	22991413
Model-16	WNT11	0.1	22991413
Model-16	NT5E	0.05	22991413
Model-16	DMBT1	0.04	22991413
Model-16	UGT2B17	-0.02	22991413
Model-16	OLFM4	-0.08	22991413
Model-16	CXCL9	-0.1	22991413
Model-17	ABCA1	-0.0262624	25749516
Model-17	ACSL1	0.00469421	25749516
Model-17	AGPAT1	0.191265	25749516
Model-17	SCD	0.0620636	25749516
Model-18	GPRC5B	0.613	33343640
Model-18	FLOT1	0.599	33343640
Model-18	IL20RB	0.596	33343640
Model-18	LIMK1	0.402	33343640
Model-18	CCL22	-0.421	33343640
Model-18	MAPKAPK3	-0.465	33343640
Model-19	ECM1	0.259	29377588
Model-19	KLK10	0.201	29377588
Model-19	GZMB	0.043	29377588
Model-19	MSLN	0.038	29377588
Model-19	KRT6A	-0.015	29377588
Model-19	CCL20	-0.047	29377588
Model-19	ACTR3B	-0.052	29377588
Model-19	IL7	-0.102	29377588
Model-19	BLMH	-0.116	29377588
Model-19	CMPK2	-0.121	29377588
Model-19	ZNF426	-0.168	29377588
Model-19	OAS1	-0.217	29377588
Model-19	PUS7	-0.236	29377588
Model-19	HES6	-0.287	29377588
Model-19	MMP9	-0.302	29377588
Model-20	GADD45B	0.596	24486594
Model-20	BCCIP	0.543	24486594
Model-20	INSIG2	0.538	24486594
Model-20	TP53	-0.177	24486594
Model-20	BNIP3L	-0.416	24486594
Model-20	MPHOSPH6	-1	24486594
Model-21	LRP2	0.253	30655785
Model-21	LEF1	0.139	30655785
Model-21	IGFBP3	0.084	30655785
Model-21	HEYL	0.062	30655785
Model-21	GADD45B	0.058	30655785
Model-21	CUBN	0.048	30655785
Model-21	SFRP2	0.036	30655785
Model-21	CCNE1	-0.19	30655785
Model-22	AC087482.1	0.8131	29227531
Model-22	EVX1-AS	0.0633	29227531
Model-23	POU4F1	1.20403	33203797
Model-23	MAGEA1	1.12766	33203797
Model-23	NOVA1	1.12722	33203797
Model-23	IZUMO2	0.864582	33203797
Model-23	SLCO4C1	0.800341	33203797
Model-24	ACVR2A	0.0515331	30881123
Model-24	APC	-0.0907933	30881123
Model-24	DOCK2	-0.00693173	30881123
Model-24	POLE	0.00898299	30881123
Model-25	ACOT8	0.659	32155177
Model-25	HMGCS2	0.201	32155177
Model-25	ACSL5	0.084	32155177
Model-25	FASN	0.029	32155177
Model-25	SCD	0.119	32155177
Model-26	S100A2	0.7106	22833293
Model-26	S100A10	0.5291	22833293
Model-26	S100A10	0.5291	22833293
Model-27	APC	0.0194504	33377637
Model-27	CSNK1A1	-0.291523	33377637
Model-27	DKK1	0.0358276	33377637
Model-27	PRICKLE1	0.104051	33377637
Model-27	SFRP1	-0.1236	33377637
Model-27	SFRP2	0.279682	33377637
Model-27	SOX17	0.0123428	33377637
Model-28	PGPEP1L	0.067637	32351322
Model-28	MYH2	0.0648	32351322
Model-28	TMEM270	0.012	32351322
Model-28	POU4F1	0.0042	32351322
Model-28	SIX4	0.003124	32351322
Model-28	SFTA2	0.0012	32351322
Model-28	AMH	0.0008	32351322
Model-28	PAX5	0.000774	32351322
Model-29	AC026471.1	0.3844	29749517
Model-29	WFDC21P	-0.2715	29749517
Model-29	LINC02159	-0.281	29749517
Model-29	HSPD1P12	-0.474	29749517
Model-29	AL049840.2	-0.6862	29749517
Model-30	DKK1	-0.0105589	20077526
Model-30	LYN	-0.145485	20077526
Model-30	MAP4K4	0.115278	20077526
Model-30	MID1	-0.127269	20077526
Model-30	SDCBP	0.0310246	20077526
Model-31	RPL3L	2.64196	34193169
Model-31	CAPRIN2	0.19416	34193169
Model-31	CCAR2	-0.0616458	34193169
Model-31	GSPT1	-0.0658195	34193169
Model-31	MRPS18C	-0.454632	34193169
Model-32	AL160153.1	0.24326	24809982
Model-32	HIPK1-AS1	-0.00172	24809982
Model-32	HIPK1-AS1	-0.143	24809982
Model-32	HIPK1-AS1	-0.20855	24809982
Model-33	BATF	0.253	34178621
Model-33	PHYHIPL	0.147	34178621
Model-33	RBP1	-0.172	34178621
Model-33	PNPLA4	-0.183	34178621
Model-34	ASB2	0.3082	33833937
Model-34	PRPH	0.0701	33833937
Model-34	GPR15	-0.0651	33833937
Model-34	RNASE7	-0.1112	33833937
Model-34	TCL1A	-0.1428	33833937
Model-35	LINC02582	1.75	32128213
Model-35	NR2F1-AS1	1.49	32128213
Model-35	AC073283.1	1.18	32128213
Model-35	MIR31HG	0.72	32128213
Model-35	MEG8	0.67	32128213
Model-35	LINC02381	0.57	32128213
Model-36	VEGFA	0.321454	31853237
Model-36	CDKN2A	0.203082	31853237
Model-36	NRG1	-1.21191	31853237
Model-37	ALKBH5	0.570979	32500031
Model-37	YTHDC2	-0.415515	32500031
Model-38	TMPRSS2	0.3193	33377636
Model-38	MAL	0.2244	33377636
Model-38	OSBPL3	0.145	33377636
Model-38	SCG2	0.1303	33377636
Model-38	SPP1	0.0853	33377636
Model-38	CD177	0.0253	33377636
Model-38	ATAD2	-0.1824	33377636
Model-38	IMPA2	-0.1933	33377636
Model-38	KIF13B	-0.2652	33377636
Model-38	NAT2	-0.2847	33377636
Model-38	ACOT11	-0.3018	33377636
Model-38	TTC22	-0.3122	33377636
Model-38	C10orf99	0.3791	33377636
Model-38	PLAAT3	0.1914	33377636
Model-38	WDR78	-0.3017	33377636
Model-39	VEGFA	0.3	32863096
Model-39	MPO	0.189	32863096
Model-39	SHC1	0.171	32863096
Model-39	PAEP	0.164	32863096
Model-39	PGR	0.157	32863096
Model-39	PLXNB3	0.154	32863096
Model-39	ILK	0.111	32863096
Model-39	LECT2	0.077	32863096
Model-39	S100A3	0.068	32863096
Model-39	VTN	0.068	32863096
Model-39	SCTR	0.063	32863096
Model-39	SEMA3D	0.058	32863096
Model-39	IKBKG	0.033	32863096
Model-39	R3HDML	0.031	32863096
Model-39	NPR3	0.021	32863096
Model-39	PLAU	0.005	32863096
Model-39	RAET1E	0	32863096
Model-39	CXCL13	-0.066	32863096
Model-39	NPFF	-0.069	32863096
Model-39	PTGDR	-0.146	32863096
Model-39	TRAF3	-0.164	32863096
Model-39	ABCC4	-0.267	32863096
Model-39	SEMA3F	-0.355	32863096
Model-40	TERF2IP	0.887	31578316
Model-40	ITGB1	0.758	31578316
Model-40	EIF4A2	0.543	31578316
Model-40	MAP4K4	0.539	31578316
Model-40	RHOC	0.33	31578316
Model-40	HSPB1	0.319	31578316
Model-40	MMP12	-0.133	31578316
Model-40	CDC25A	-0.363	31578316
Model-40	BID	-0.504	31578316
Model-40	AK2	-0.536	31578316
Model-40	PTGES3	-0.696	31578316
Model-41	ITGB1	0.6432	32494194
Model-41	SIX4	0.3413	32494194
Model-41	PIK3CA	0.2717	32494194
Model-41	ITGA5	0.1874	32494194
Model-41	NLGN3	0.1382	32494194
Model-41	CBLN2	0.127	32494194
Model-41	DKK1	0.0732	32494194
Model-41	CXCL5	-0.02879	32494194
Model-41	WNT5A	-0.0768	32494194
Model-41	CXCL2	-0.1207	32494194
Model-41	CXCL1	-0.1391	32494194
Model-41	EPHB3	-0.1591	32494194
Model-41	LRTM1	-0.282	32494194
Model-41	EPHB2	-0.311	32494194
Model-41	PTRH2	-0.4696	32494194
Model-42	LIF	0.766	34017356
Model-42	IL23A	0.501	34017356
Model-42	VGF	0.384	34017356
Model-42	FGF18	0.351	34017356
Model-42	SLIT2	0.179	34017356
Model-42	CCL28	-0.19	34017356
Model-43	HOTAIR	0.15068	32211413
Model-43	LINC01602	0.11772	32211413
Model-43	BANCR	0.10574	32211413
Model-43	LINC02188	0.01726	32211413
Model-43	GK-IT1	-0.13273	32211413
Model-43	CECR7	-0.14189	32211413
Model-44	UCN	0.50362	32771948
Model-44	STC1	0.20628	32771948
Model-44	PTH1R	0.16894	32771948
Model-44	INHBB	0.16237	32771948
Model-44	SCG2	0.09357	32771948
Model-44	ULBP2	0.09061	32771948
Model-44	HAMP	0.01244	32771948
Model-44	GDF15	-0.00615	32771948
Model-44	PCSK1	-0.02415	32771948
Model-44	NR3C2	-0.06016	32771948
Model-44	IL1A	-0.0618	32771948
Model-44	TG	-0.07016	32771948
Model-44	UCN3	-0.07878	32771948
Model-44	ZC3HAV1L	-0.10207	32771948
Model-44	GLP2R	-0.11758	32771948
Model-44	ORM1	-0.11964	32771948
Model-45	CLPSL1	0.212	32127941
Model-45	EPHA8	0.079	32127941
Model-45	GABRA3	-0.077	32127941
Model-45	KRT85	-0.377	32127941
Model-46	IL27	1.77781	32888940
Model-46	CD19	0.36491	32888940
Model-46	LAYN	0.27201	32888940
Model-46	IL20RB	0.07975	32888940
Model-46	TNFRSF19	0.0642	32888940
Model-46	GRSF1	-0.04829	32888940
Model-46	CCL22	-0.57391	32888940
Model-47	CELF4	1.1488	34080453
Model-47	LUZP4	0.7699	34080453
Model-47	PNLDC1	0.6121	34080453
Model-47	TERT	0.5093	34080453
Model-47	PPARGC1A	-0.7152	34080453
Model-47	TDRD7	-0.799	34080453
Model-47	BRCA1	-0.8181	34080453
Model-47	ZC3H12C	-0.8421	34080453
Model-48	IGF2BP3	0.131416	34169901
Model-48	PABPC1L	0.117148	34169901
Model-48	PPARGC1A	-0.209966	34169901
Model-48	PTRH1	0.209449	34169901
Model-48	TDRD7	-0.235117	34169901
Model-49	ALCAM	0.816	34026619
Model-49	CASP1	-0.323	34026619
Model-49	CISH	-2.23	34026619
Model-49	CD22	-2.889	34026619
Model-50	INHBB	0.198099	34193202
Model-50	ABCD4	0.103628	34193202
Model-50	PLCE1	0.0623573	34193202
Model-50	RPS25	0.031996	34193202
Model-50	PLA2G4D	0.0129353	34193202
Model-50	CYP2D6	0.00466585	34193202
Model-50	NPR2	0.00114793	34193202
Model-50	ALOX12B	-0.00171457	34193202
Model-50	CS	-0.00286441	34193202
Model-50	AMACR	-0.00477302	34193202
Model-50	POMT1	-0.0152106	34193202
Model-50	NHP2	-0.0168335	34193202
Model-50	LIPG	-0.0211898	34193202
Model-50	DDX52	-0.037036	34193202
Model-50	METTL2B	-0.051331	34193202
Model-50	ACOX2	-0.0567012	34193202
Model-50	PSME1	-0.0855787	34193202
Model-50	OGDHL	-0.0933688	34193202
Model-51	DUOX1	0.4796	33674956
Model-51	DRD4	0.3747	33674956
Model-51	ALOX12B	0.2338	33674956
Model-51	JDP2	0.1205	33674956
Model-51	TFAP2C	0.1149	33674956
Model-51	ATG13	0.0462	33674956
Model-51	CAV1	0.01	33674956
Model-51	PLIN4	0.0091	33674956
Model-51	FDFT1	-0.0137	33674956
Model-51	NOS2	-0.0206	33674956
Model-52	LINC01503	0.359	33898515
Model-52	LINC01315	-0.234	33898515
Model-52	FENDRR	-0.411	33898515
Model-52	MMP25-AS1	0.543	33898515
Model-52	AL591178.1	0.333	33898515
Model-52	AC127024.4	0.027	33898515
Model-53	LINC01503	0.245	33898515
Model-53	MMP25-AS1	0.572	33898515
Model-53	AC005837.3	0.307	33898515
Model-53	AL591178.1	0.301	33898515
Model-53	BLACAT1	0.116	33898515
Model-53	AC104958.2	0.062	33898515
Model-53	AC021218.1	-0.066	33898515
Model-53	AC074117.1	-0.208	33898515
Model-53	AL033519.3	-0.351	33898515
Model-53	AL031985.3	-0.905	33898515
Model-54	AP003555.2	0.2212	31824849
Model-54	LMNTD2-AS1	0.2081	31824849
Model-54	LINC01602	0.1214	31824849
Model-55	HOTAIR	0.1184	33302562
Model-55	LINC00261	-0.1477	33302562
Model-55	LINC00114	-0.2257	33302562
Model-56	TNS1	0.2666	30756409
Model-56	CLU	0.1855	30756409
Model-56	EREG	-0.1042	30756409
Model-56	SPIB	-0.1063	30756409
Model-56	PLP1	-0.1364	30756409
Model-57	RLN3	0.453	33413474
Model-57	CT45A1	0.203	33413474
Model-57	VGF	0.165	33413474
Model-58	JUNB	0.268267	33628243
Model-58	JUP	0.260895	33628243
Model-58	SIGLEC7	0.174815	33628243
Model-58	TRIOBP	0.173985	33628243
Model-58	ESM1	0.158185	33628243
Model-58	LDB3	0.146108	33628243
Model-58	XCR1	0.073122	33628243
Model-58	GABRR2	0.055987	33628243
Model-58	HCFC1R1	0.029341	33628243
Model-58	TM4SF4	0.021224	33628243
Model-58	GTF2A2	-0.01368	33628243
Model-58	NUP50	-0.02431	33628243
Model-58	PAOX	-0.02752	33628243
Model-58	PHAX	-0.02803	33628243
Model-58	USP14	-0.03345	33628243
Model-58	BCCIP	-0.03355	33628243
Model-58	NVL	-0.0407	33628243
Model-58	MCMBP	-0.10873	33628243
Model-58	ADNP2	-0.1739	33628243
Model-58	AP5B1	-0.3134	33628243
Model-58	UBAP2	-0.41623	33628243
Model-58	FAM166A	-0.56059	33628243
Model-58	TENT5C	-0.02913	33628243
Model-59	GSTM2	0.568972	33282950
Model-59	ACADL	0.326618	33282950
Model-59	FTCD	0.313805	33282950
Model-59	PDE1B	0.260516	33282950
Model-59	PLCG2	0.251929	33282950
Model-59	GSTM5	0.206249	33282950
Model-59	DGKB	0.190773	33282950
Model-59	PDE6B	0.150215	33282950
Model-59	MAT1A	0.130179	33282950
Model-59	CPT1C	0.123892	33282950
Model-59	CDS1	-0.0706043	33282950
Model-59	AGMAT	-0.0955345	33282950
Model-59	ALDOB	-0.111818	33282950
Model-59	MTMR7	-0.221757	33282950
Model-59	SGPP2	-0.351801	33282950
Model-59	GPX2	-0.417679	33282950
Model-59	HDC	-0.630585	33282950
Model-60	ANGPTL5	0.373	33680920
Model-60	CEBPB	0.111	33680920
Model-60	MC1R	0.101	33680920
Model-60	LTB4R	0.031	33680920
Model-60	SYP	0.013	33680920
Model-60	RETNLB	-0.022	33680920
Model-60	BMP5	-0.051	33680920
Model-60	CXCL1	-0.055	33680920
Model-60	F2RL1	-0.081	33680920
Model-60	PPARGC1A	-0.141	33680920
Model-60	PRKDC	-0.194	33680920
Model-60	PTGDR2	-0.035	33680920
Model-61	PLAU	0.3049	33732694
Model-61	BMP4	0.1927	33732694
Model-61	IL1R2	-0.0968	33732694
Model-61	LGR5	-0.1572	33732694
Model-61	CXCL3	-0.1689	33732694
Model-61	GZMB	-0.2983	33732694
Model-61	PTGDR	-0.5107	33732694
Model-62	CSGALNACT2	-0.192212	30537927
Model-62	DCBLD2	0.0273635	30537927
Model-62	GADD45B	0.052055	30537927
Model-62	LAMP5	0.281696	30537927
Model-62	LCA5	-0.12455	30537927
Model-62	LEMD1	0.016504	30537927
Model-62	NPR3	-0.073328	30537927
Model-62	PTPN14	0.301624	30537927
Model-62	SLC2A3	0.0894945	30537927
Model-62	TM4SF1	-0.115988	30537927
Model-63	POSTN	0.566933	32657428
Model-63	COL3A1	0.419288	32657428
Model-63	FSTL1	0.378621	32657428
Model-63	COL1A2	0.339183	32657428
Model-63	FN1	0.066279	32657428
Model-63	BCAT1	-0.15683	32657428
Model-63	DKK3	-0.19965	32657428
Model-64	ADCY5	0.1465	32953273
Model-64	AKR1C4	0.0283	32953273
Model-64	GPX3	0.011	32953273
Model-64	SPHK1	0.0075	32953273
Model-64	XDH	-0.0293	32953273
Model-64	NAT2	-0.0631	32953273
Model-65	CAPN2	5.24	30933267
Model-65	TP63	3.067	30933267
Model-65	ATG5	0.562	30933267
Model-65	RPS6KB1	-0.045	30933267
Model-65	ATG16L2	-0.095	30933267
Model-65	SIRT1	-0.178	30933267
Model-65	PEX3	-0.696	30933267
Model-65	UVRAG	-0.957	30933267
Model-65	NAF1	-1.124	30933267
Model-66	CAPN2	0.795	30933267
Model-66	TP63	0.407	30933267
Model-66	ATG5	0.126	30933267
Model-66	PEX3	-0.009	30933267
Model-66	UVRAG	-0.018	30933267
Model-66	ATG16L2	-0.079	30933267
Model-66	NAF1	-0.096	30933267
Model-66	SIRT1	-0.324	30933267
Model-66	RPS6KB1	-0.412	30933267
Model-67	ITGB1	0.770095	34211976
Model-67	CDH6	0.765924	34211976
Model-67	ACTA2	0.631001	34211976
Model-67	DST	0.499476	34211976
Model-67	MAGEE1	0.494134	34211976
Model-67	FUCA1	0.431895	34211976
Model-67	GJA1	0.227362	34211976
Model-67	PLOD3	0.222921	34211976
Model-67	CRLF1	0.218153	34211976
Model-67	NT5E	0.215944	34211976
Model-67	DKK1	0.186114	34211976
Model-67	LAMC2	0.134651	34211976
Model-67	CXCL1	-0.161345	34211976
Model-67	CXCL12	-0.205791	34211976
Model-67	MEST	-0.206067	34211976
Model-67	IL15	-0.293962	34211976
Model-67	DPYSL3	-0.30171	34211976
Model-67	PLOD2	-0.306369	34211976
Model-67	LAMA2	-0.358711	34211976
Model-68	SKAP1	0.665	33117604
Model-68	S100A4	0.329	33117604
Model-68	FGF19	0.319	33117604
Model-68	TACSTD2	0.182	33117604
Model-68	LGR5	-0.228	33117604
Model-68	PSMD3	-0.939	33117604
Model-68	CCL22	-1.304	33117604
Model-69	LINC01503	0.614045	32596355
Model-69	MIR210HG	0.513543	32596355
Model-69	AL161729.4	0.744444	32596355
Model-69	EIF3J-DT	0.630542	32596355
Model-69	AL513550.1	0.605145	32596355
Model-69	AL391422.3	0.550559	32596355
Model-69	AC040977.1	0.487058	32596355
Model-69	LINC02474	0.450276	32596355
Model-69	AC009237.14	0.372021	32596355
Model-69	AC156455.1	0.356569	32596355
Model-69	AC004080.1	0.348324	32596355
Model-69	AC092687.3	0.305246	32596355
Model-69	AC008741.1	-1.07714	32596355
Model-70	NGF	0.944	33747044
Model-70	SLC10A2	0.844	33747044
Model-70	PLCG2	0.499	33747044
Model-70	UCN	0.468	33747044
Model-70	INHBA	0.139	33747044
Model-70	VIP	0.067	33747044
Model-70	FABP4	0.057	33747044
Model-70	IGKV1-33	0.051	33747044
Model-70	RETNLB	0.004	33747044
Model-70	IGLV6-57	0.003	33747044
Model-70	CXCL3	-0.019	33747044
Model-70	F2RL1	-0.027	33747044
Model-70	ADIPOQ	-0.249	33747044
Model-70	OXTR	-0.304	33747044
Model-70	NGFR	-0.436	33747044
Model-70	NOX4	-1.253	33747044
Model-70	CD1B	-4.726	33747044
Model-70	TRDC	0.267	33747044
Model-71	ELFN1-AS1	0.3071	33959151
Model-71	LINC00461	0.2826	33959151
Model-71	LMO7-AS1	0.2742	33959151
Model-71	MIR31HG	0.1507	33959151
Model-71	AC079612.1	-0.1931	33959151
Model-71	LINC01055	-0.2275	33959151
Model-71	CYP4A22-AS1	-0.2466	33959151
Model-72	FLNA	-0.08217	33660944
Model-72	SPOCK1	0.287634	33660944
Model-72	WWTR1	0.204543	33660944
Model-72	SERPINE1	0.164739	33660944
Model-72	FSCN1	0.11085	33660944
Model-72	EFEMP1	0.085466	33660944
Model-72	NOX1	-0.04164	33660944
Model-72	CXCL8	-0.18518	33660944
Model-72	VIM	-0.70744	33660944
Model-72	C5AR1	0.376991	33660944
Model-73	ACADL	7.06305	32953885
Model-73	AOC2	0.813994	32953885
Model-73	ENPP2	0.065392	32953885
Model-73	ADA	0.060378	32953885
Model-73	GPD1L	-0.05543	32953885
Model-73	CPT2	-0.10342	32953885
Model-74	SCG2	0.065227	30132881
Model-74	GPX3	0.009504	30132881
Model-74	CLCA1	0.000338	30132881
Model-74	NAT2	-0.083975	30132881
Model-74	KIF15	-0.119526	30132881
Model-75	OBSL1	0.49833	28796930
Model-75	ERO1A	0.407432	28796930
Model-75	SAV1	0.306452	28796930
Model-75	SLC6A1	0.252962	28796930
Model-75	RAB3B	0.22306	28796930
Model-75	CAV2	0.077189	28796930
Model-75	SEZ6L2	0.076798	28796930
Model-75	SCG2	0.047062	28796930
Model-75	THBS2	0.040757	28796930
Model-75	CD109	0.038808	28796930
Model-75	PTPN14	0.015854	28796930
Model-75	LRPAP1	-0.04333	28796930
Model-75	MRPL35	-0.06446	28796930
Model-76	CCL18	NA	32191346
Model-76	CCL19	NA	32191346
Model-76	CCL2	NA	32191346
Model-76	CCL21	NA	32191346
Model-76	CCL3	NA	32191346
Model-76	CCL4	NA	32191346
Model-76	CCL5	NA	32191346
Model-76	CCL8	NA	32191346
Model-76	CXCL10	NA	32191346
Model-76	CXCL11	NA	32191346
Model-76	CXCL13	NA	32191346
Model-76	CXCL9	NA	32191346
Model-77	SLC4A2	0.861	32036725
Model-77	PMM2	0.837	32036725
Model-77	RNF113A	0.603	32036725
Model-77	ZBTB34	0.527	32036725
Model-77	ANKRD16	0.474	32036725
Model-77	JAG2	0.342	32036725
Model-77	GJB6	0.15	32036725
Model-77	HCRTR1	0.144	32036725
Model-77	SOWAHA	-0.292	32036725
Model-77	MIPEP	-0.336	32036725
Model-77	KIF15	-0.449	32036725
Model-77	RPP14	-0.463	32036725
Model-77	TUBA1C	-0.609	32036725
Model-77	RPN2	-0.78	32036725
Model-77	CLEC16A	-1.512	32036725
Model-78	LINC01219	0.357	30510449
Model-78	LINC01354	0.317	30510449
Model-78	AC024581.1	0.238	30510449
Model-78	AC003101.2	0.221	30510449
Model-78	AC105219.2	0.161	30510449
Model-78	LINC02474	0.139	30510449
Model-78	AC067930.5	0.126	30510449
Model-78	AC083967.1	0.082	30510449
Model-78	AC012531.1	0.067	30510449
Model-78	AC105118.1	0.06	30510449
Model-78	FOXD3-AS1	0.053	30510449
Model-78	AC010789.1	0.031	30510449
Model-78	AL590483.1	-0.113	30510449
Model-78	LINC02257	-0.131	30510449
Model-78	AC079612.1	-0.269	30510449
Model-79	PNLDC1	0.34108	33224957
Model-79	ZC3H12C	-0.58829	33224957
Model-79	PPARGC1A	-0.8399	33224957
Model-79	PABPC3	-0.99781	33224957
Model-79	TDRD7	-1.06396	33224957
Model-79	LRRFIP2	-1.30029	33224957
Model-79	TDRD6	-2.01089	33224957
Model-80	CCNB3	3.5	33719345
Model-80	SMC1B	0.48	33719345
Model-80	LSP1P4	0.34	33719345
Model-80	ELL3	0.3	33719345
Model-80	ISY1	0.27	33719345
Model-80	MC1R	0.26	33719345
Model-80	CD36	0.19	33719345
Model-80	PTPN3	0.11	33719345
Model-80	POLG	0.11	33719345
Model-80	TPM1	-0.039	33719345
Model-80	CDC25C	-0.081	33719345
Model-80	NEK4	-0.46	33719345
Model-81	LINC00174	0.6742	33910362
Model-81	TAF1A-AS1	0.4466	33910362
Model-81	ZNF667-AS1	0.4241	33910362
Model-81	LINC01560	0.3945	33910362
Model-81	FOXP1-IT1	-0.484	33910362
Model-81	LINC00852	-0.9109	33910362
Model-82	SLC10A2	0.639	32564470
Model-82	FGF2	0.387	32564470
Model-82	UCN	0.378	32564470
Model-82	UTS2	0.254	32564470
Model-82	ESM1	0.124	32564470
Model-82	NDRG1	0.012	32564470
Model-82	CCL28	-0.094	32564470
Model-82	TRDC	0.129	32564470
Model-83	DNAJB1	0.5989	33787596
Model-83	PEA15	0.0973	33787596
Model-83	VAMP7	-0.1977	33787596
Model-83	PEX14	-0.1584	33787596
Model-83	FKBP1B	0.2351	33787596
Model-83	DLC1	0.1991	33787596
Model-84	LINC01133	-0.336	29774095
Model-84	MIR31HG	-0.134	29774095
Model-84	AP001160.4	-0.231	29774095
Model-85	ZEB1-AS1	0.521879	33149738
Model-85	LINC01503	0.221972	33149738
Model-85	AC008760.1	0.365006	33149738
Model-85	AC087481.2	0.200666	33149738
Model-85	AL138756.1	0.161174	33149738
Model-85	TNFRSF10A-AS1	-0.141995	33149738
Model-85	AL022323.1	-0.359889	33149738
Model-85	AC073896.3	-0.589465	33149738
Model-86	CCL22	-0.425792	32908876
Model-86	CD36	0.178375	32908876
Model-86	CPA3	-0.329438	32908876
Model-86	CPT1C	0.120658	32908876
Model-86	KCNE4	-0.15483	32908876
Model-86	NFATC1	0.242964	32908876
Model-86	RASGRP2	0.229709	32908876
Model-86	SLC2A3	0.217708	32908876
Model-87	HS2ST1	0.5377	33663535
Model-87	HAX1	0.6679	33663535
Model-87	HDLBP	0.5384	33663535
Model-87	GNPDA1	0.4753	33663535
Model-87	STMN1	0.3651	33663535
Model-87	SRD5A3	0.3543	33663535
Model-87	RBCK1	0.3459	33663535
Model-87	CDK1	-0.3001	33663535
Model-87	GPD1	-0.3413	33663535
Model-87	NUP62	-0.6322	33663535
Model-88	DAPK1	0.128135	33324651
Model-88	CTSD	0.0881022	33324651
Model-88	CDKN2A	0.0835525	33324651
Model-88	ATG4B	0.0707156	33324651
Model-88	ULK3	0.0675592	33324651
Model-88	ULK1	0.0191753	33324651
Model-88	NRG1	-0.11921	33324651
Model-88	SERPINA1	-0.153613	33324651
Model-89	SNHG6	-0.921	29254165
Model-89	LINC02582	0.8005	29254165
Model-90	SEPHS1	0.05689	33537062
Model-90	PODXL	0.032757	33537062
Model-90	RHNO1	0.020453	33537062
Model-90	SCD	0.002886	33537062
Model-90	PGM2	-0.14089	33537062
Model-91	COX17	0.518366	32175389
Model-91	C12orf45	0.151998	32175389
Model-91	PFDN6	0.126019	32175389
Model-91	FAM221A	0.021363	32175389
Model-91	DDTL	-0.00135	32175389
Model-91	SLC27A3	-0.0091	32175389
Model-91	CTNNB1	-0.05411	32175389
Model-91	CYP2S1	-0.06485	32175389
Model-91	ACOT11	-0.07332	32175389
Model-91	FGFR4	-0.09593	32175389
Model-91	TNFRSF11A	-0.11054	32175389
Model-91	LARS2	-0.14444	32175389
Model-91	DUSP18	-0.15372	32175389
Model-91	CHDH	-0.17884	32175389
Model-91	KLC4	-0.25503	32175389
Model-92	FOXD4	0.893	32509568
Model-92	ENPEP	0.234	32509568
Model-92	HOXC6	0.173	32509568
Model-92	ALOX15B	0.061	32509568
Model-93	CD36	0.0405	33658390
Model-93	VEGFA	0.0201	33658390
Model-93	PCSK5	0.0167	33658390
Model-93	FOXM1	0.0117	33658390
Model-93	IGFBP3	0.00373	33658390
Model-93	CLU	0.00171	33658390
Model-93	TIMP1	0.00144	33658390
Model-93	IGHG1	1.33e-05	33658390
Model-93	PIGR	-0.000151	33658390
Model-93	CXCL1	-0.000198	33658390
Model-93	CCL28	-0.00104	33658390
Model-93	RPN2	-0.00195	33658390
Model-93	CCNB1	-0.00482	33658390
Model-93	MPC1	-0.00826	33658390
Model-93	PLK1	-0.013	33658390
Model-94	SLC1A5	0.6579	33376727
Model-94	INPP4B	0.3337	33376727
Model-94	SRC	-0.735	33376727
Model-94	CCNE1	-0.7475	33376727
Model-94	RPS6KA1	-0.8763	33376727
Model-94	EGFR	0.8318	33376727
Model-95	LINC01555	-0.191	28187432
Model-95	MIR4713HG	0.318	28187432
Model-95	SMIM31	-0.163	28187432
Model-95	FAM160A1-DT	-0.338	28187432
Model-96	YTHDC2	-0.247451	32605475
Model-96	IGF2BP3	0.153018	32605475
Model-97	LINC00664	2.403	30320902
Model-97	LINC00662	1.482	30320902
Model-97	AC006213.2	1.1798	30320902
Model-97	MINCR	0.9237	30320902
Model-97	FAM224A	2.9397	30320902
Model-97	LINC00205	2.4646	30320902
Model-97	DBH-AS1	2.0437	30320902
Model-97	AC006115.2	0.7759	30320902
Model-98	PSPC1	1.146	31796117
Model-98	HSP90B1	1.093	31796117
Model-98	PHF20L1	1.065	31796117
Model-98	DENND5B	1.038	31796117
Model-98	BEX4	0.711	31796117
Model-98	LPGAT1	0.705	31796117
Model-98	DDIT4	0.672	31796117
Model-98	KLK10	0.446	31796117
Model-98	HOXC6	0.249	31796117
Model-98	ZFPM2	-0.69	31796117
Model-98	VEGFA	-0.834	31796117
Model-98	SHOC2	-0.904	31796117
Model-98	FASLG	-1.243	31796117
Model-98	MFN2	-1.489	31796117
Model-98	ENDOU	-4.273	31796117
Model-99	THBS1	0.2989	32569190
Model-99	FGF11	0.3787	32569190
Model-99	CRP	0.2587	32569190
Model-99	PROK1	0.2304	32569190
Model-99	S100A14	-0.1192	32569190
Model-99	CCL19	-0.335	32569190
Model-100	AC011306.1	4.3132	30564521
Model-100	AC087482.1	0.8131	30564521
Model-100	LINC01213	0.4497	30564521
Model-100	AC004080.1	0.1337	30564521
Model-100	AC083809.1	0.0633	30564521
Model-100	AC016027.1	-1.5194	30564521
Model-101	LINC01555	-0.191	30564521
Model-101	MIR4713HG	0.318	30564521
Model-101	MIR4713HG	-0.163	30564521
Model-101	SMIM31	-0.191	30564521
Model-102	TP63	1.4333	34168974
Model-102	ULK3	0.5014	34168974
Model-102	CTSL	0.3298	34168974
Model-102	HSPA8	-0.5319	34168974
Model-102	MAPK9	-0.7018	34168974
Model-103	SNCB	0.2023	32453965
Model-103	MAT1A	0.1767	32453965
Model-103	UCN	0.1456	32453965
Model-103	ALPP	0.126	32453965
Model-103	TUBB2B	0.1152	32453965
Model-103	GABRA4	-0.0869	32453965
Model-103	AOC1	-0.2682	32453965
Model-103	MTUS1	-0.3614	32453965
Model-103	CDC20	-0.4684	32453965
Model-104	GNAI3	1.0676	31552190
Model-104	DNAJB9	0.826469	31552190
Model-104	CAPN10	0.819951	31552190
Model-104	PPP1R15A	0.217835	31552190
Model-104	DAPK2	-0.0391981	31552190
Model-105	FLT3	1.06119	33102231
Model-105	CD36	0.64973	33102231
Model-105	ITGA3	0.50566	33102231
Model-105	CR2	0.43809	33102231
Model-105	CD2	0.43412	33102231
Model-105	IL7	0.24174	33102231
Model-105	CD55	0.03472	33102231
Model-106	LEP	0.1524	32781411
Model-106	GAST	0.1261	32781411
Model-106	LCN1	0.1066	32781411
Model-106	ULBP2	0.0936	32781411
Model-106	PMCH	-0.4432	32781411
Model-107	ENO3	0.3989	33747908
Model-107	SPAG4	0.1174	33747908
Model-107	STC2	0.0442	33747908
Model-107	GPC1	0.02693	33747908
Model-107	P4HA1	0.0239	33747908
Model-108	ORAI3	0.112	31572060
Model-108	FBP1	0.082	31572060
Model-108	VEGFA	0.0733	31572060
Model-108	MVD	0.043	31572060
Model-108	GAS6	0.014	31572060
Model-108	CYB5R3	-0.003	31572060
Model-108	ZBTB44	-0.003	31572060
Model-108	MDM2	-0.013	31572060
Model-108	PRELID2	-0.025	31572060
Model-108	CCNG1	-0.026	31572060
Model-108	FAM117B	-0.032	31572060
Model-108	CASP6	-0.045	31572060
Model-108	TRAF3	-0.06	31572060
Model-108	RRP1B	-0.129	31572060
Model-109	PTGDS	0.0102	33767290
Model-109	GPX3	0.0076	33767290
Model-109	PKM	0.0011	33767290
Model-109	LPCAT1	0.0052	33767290
Model-109	UGT2A3	-0.0041	33767290
Model-109	ACAA2	-0.0044	33767290
Model-109	ENOPH1	-0.006	33767290
Model-109	PAFAH1B3	-0.0119	33767290
Model-109	ADCY5	0.0934	33767290
Model-109	ACOX1	-0.0461	33767290
Model-109	CPT2	-0.0578	33767290
Model-109	ART5	0.231803	30627052
Model-109	EPHA6	0.0951336	30627052
Model-109	TIMP1	0.226261	30627052
Model-110	PTGER2	-0.744	37090726
Model-110	FGF2	0.295	37090726
Model-110	IGFBP3	0.155	37090726
Model-110	ANGPTL4	0.52	37090726
Model-110	DKK1	0.106	37090726
Model-110	WNT16	0.337	37090726
Model-110	SPP1	0.012	37090726
Model-111	ENO3	0.971881	36781976
Model-111	SERPINE1	0.385271	36781976
Model-111	HK1	0.61523	36781976
Model-111	TKTL1	0.267247	36781976
Model-111	ALDOB	0.23354	36781976
Model-111	GPI	0.45796	36781976
Model-112	AURKA	-0.627698	36572352
Model-112	SOCS1	-0.328095	36572352
Model-112	GCH1	-0.24915	36572352
Model-112	SLC2A8	-0.198832	36572352
Model-112	SETD1B	-0.189657	36572352
Model-112	ACSF2	-0.174759	36572352
Model-112	PANX1	-0.153584	36572352
Model-112	NFS1	-0.146886	36572352
Model-112	TP53	-0.145403	36572352
Model-112	LPIN1	-0.133693	36572352
Model-112	TNFAIP3	-0.132634	36572352
Model-112	BID	-0.122853	36572352
Model-112	HERPUD1	-0.118878	36572352
Model-112	SRXN1	-0.112902	36572352
Model-112	MTDH	-0.0854103	36572352
Model-112	CEBPG	-0.0491832	36572352
Model-112	SLC1A4	-0.0439806	36572352
Model-112	PSAT1	-0.0370635	36572352
Model-112	MAPK9	-0.0249127	36572352
Model-112	ALOX15B	-0.0176359	36572352
Model-112	TFR2	0.00295379	36572352
Model-112	LAMP2	0.0150937	36572352
Model-112	NOX4	0.0262766	36572352
Model-112	IL33	0.0364268	36572352
Model-112	SESN2	0.0654712	36572352
Model-112	NQO1	0.0685131	36572352
Model-112	DPP4	0.0692478	36572352
Model-112	PROM2	0.0713519	36572352
Model-112	VEGFA	0.125297	36572352
Model-112	SLC1A5	0.148824	36572352
Model-112	ALOX12	0.149443	36572352
Model-112	ALOX15	0.177353	36572352
Model-112	YWHAE	0.188684	36572352
Model-112	MAPK3	0.208338	36572352
Model-112	G6PD	0.215215	36572352
Model-112	SLC2A3	0.227136	36572352
Model-112	RGS4	0.259878	36572352
Model-112	MAFG	0.458958	36572352
Model-112	TAZ	1.02487	36572352
Model-113	YAP1	NA	36281556
Model-113	FAM3C	NA	36281556
Model-113	NUBPL	NA	36281556
Model-113	GLO1	NA	36281556
Model-113	JARID2	NA	36281556
Model-113	NFKB1	NA	36281556
Model-113	CDKN1B	NA	36281556
Model-113	HOOK1	NA	36281556
Model-113	GIPC2	NA	36281556
Model-114	SCLY	-0.21125	37009318
Model-114	ATOH1	-0.15912	37009318
Model-114	RP11.255C15.4	-0.15114	37009318
Model-114	DCAF4	-0.11169	37009318
Model-114	RPL27A	-0.10414	37009318
Model-114	GRHL2	-0.1035	37009318
Model-114	RAB15	-0.08018	37009318
Model-114	ACTR3B	-0.07942	37009318
Model-114	LOC101927746	-0.06454	37009318
Model-114	KDM2B	-0.06421	37009318
Model-114	TFDP2	-0.05842	37009318
Model-114	SNRNP25	-0.05139	37009318
Model-114	CXCL3	-0.03606	37009318
Model-114	KBTBD8	-0.03585	37009318
Model-114	ZBTB24	-0.02524	37009318
Model-114	EME1	-0.02505	37009318
Model-114	RIOK2	-0.01784	37009318
Model-114	GPATCH1	-0.01586	37009318
Model-114	ANKRD32	-0.00578	37009318
Model-114	NCOA5	-0.00467	37009318
Model-114	SNRPN.SNURF	0.015688	37009318
Model-114	PLAT	0.02584	37009318
Model-114	SOX13	0.028509	37009318
Model-114	WDR45	0.030182	37009318
Model-114	SDS	0.032373	37009318
Model-114	UBTD1	0.036379	37009318
Model-114	ETV1	0.052275	37009318
Model-114	ARHGAP29	0.054778	37009318
Model-114	ARPC1B	0.085068	37009318
Model-114	SEMA4B	0.104252	37009318
Model-114	BCAR3	0.114552	37009318
Model-114	VAMP2	0.123171	37009318
Model-114	FLT1	0.124766	37009318
Model-114	FAM129B	0.15971	37009318
Model-114	AGPAT1	0.185641	37009318
Model-114	LOC440416	0.20853	37009318
Model-115	C2CD4A	0.1029	37014331
Model-115	C2CD4B	0.0514	37014331
Model-115	CCL11	0.0986	37014331
Model-115	CCL24	0.0845	37014331
Model-115	EREG	0.0976	37014331
Model-115	F2RL1	0.0694	37014331
Model-115	MMP3	0.0636	37014331
Model-115	SLC4A4	0.0708	37014331
Model-115	CD36	0.1073	37014331
Model-115	SCG2	0.1303	37014331
Model-115	TIMP1	0.2884	37014331
Model-116	AP006621.5	0.0517338	37201038
Model-116	AC016027.1	-0.323523	37201038
Model-116	AC099850.3	-0.215074	37201038
Model-116	AC124067.2	-0.0881193	37201038
Model-116	AC107398.3	-0.0681934	37201038
Model-116	AC115989.2	-0.0603662	37201038
Model-116	AC093157.1	-0.0589828	37201038
Model-116	AC023510.2	-0.055044	37201038
Model-116	AP001043.1	-0.0178504	37201038
Model-116	AC004623.1	0.00971985	37201038
Model-116	AC092535.4	0.0102158	37201038
Model-116	AC018653.3	0.0193835	37201038
Model-116	AL591845.1	0.034871	37201038
Model-116	AC234582.1	0.0350228	37201038
Model-116	AC073957.3	0.0423432	37201038
Model-116	AC090116.1	0.0515123	37201038
Model-116	AC245884.8	0.0526103	37201038
Model-116	AC004112.1	0.0599107	37201038
Model-116	AC135048.4	0.0604546	37201038
Model-116	AC113146.2	0.06568	37201038
Model-116	AC023024.1	0.109851	37201038
Model-116	AC069281.2	0.186742	37201038
Model-117	CTNNB1	0.1308	37323657
Model-117	BAD	0.4366	37323657
Model-117	ANGPTL4	0.1013	37323657
Model-117	TIMP1	0.0373	37323657
Model-117	BDNF	0.6776	37323657
Model-117	DAPK1	0.0382	37323657
Model-117	ABHD4	0.2201	37323657
Model-117	CCAR2	0.1146	37323657
Model-117	NAT1	0.0984	37323657
Model-117	SERPINA1	0.021	37323657
Model-117	INHBB	0.2488	37323657
Model-117	KDM3A	0.6136	37323657
Model-117	VPS37A	0.0589	37323657
Model-117	PPP2R2A	0.0592	37323657
Model-117	PPP2R2D	0.4398	37323657
Model-117	CDC25C	0.2158	37323657
Model-117	PDPK1	0.4807	37323657
Model-117	HOTAIR	0.0346	37323657
Model-117	INSR	0.0721	37323657
Model-117	HSPB1	0.1197	37323657
Model-117	CTNNA1	0.3851	37323657
Model-117	OGT	0.2927	37323657
Model-117	NOS2	0.032	37323657
Model-117	SLC2A2	1.4427	37323657
Model-117	SNAI1	0.0382	37323657
Model-118	HES4	0.2096	36672336
Model-118	SPHK1	0.2807	36672336
Model-118	TNNT1	0.1546	36672336
Model-118	HOXC6	0.138	36672336
Model-118	SFRP2	0.1342	36672336
Model-119	PP7	NA	37384293
Model-119	GPRASP1	NA	37384293
Model-119	UNC5C	NA	37384293
Model-119	CDR2L	NA	37384293
Model-119	RAB3B	NA	37384293
Model-119	PCDH9	NA	37384293
Model-119	SLC18A2	NA	37384293
Model-120	TDRD5	0.204	36895014
Model-120	SLFN11	0.065	36895014
Model-120	ERFE	0.068	36895014
Model-120	LAMA2	0.0019	36895014
Model-120	APOBEC3D	0.0779	36895014
Model-120	CAPN13	-0.0246	36895014
Model-120	APOBEC3C	0.0058	36895014
Model-120	GSR	-0.0177	36895014
Model-120	PLIN4	0.026	36895014
Model-120	SLC9A7	0.094	36895014
Model-120	FKBP10	0.0029	36895014
Model-120	GPC1	0.0164	36895014
Model-121	MIPEP	NA	36776001
Model-121	CPT2	NA	36776001
Model-121	NFS1	NA	36776001
Model-121	ISCU	NA	36776001
Model-122	HAMP	0.00408911	37564935
Model-122	COLEC11	0.0348335	37564935
Model-122	MMP3	-0.0464946	37564935
Model-122	UGT2B7	-0.0671623	37564935
Model-122	C8G	0.0711776	37564935
Model-122	SERPINA1	-0.0729731	37564935
Model-122	IFITM10	0.240419	37564935
Model-123	BGN	0.48	36897717
Model-123	CRYAB	0.054	36897717
Model-123	COL1A1	0.26	36897717
Model-123	CLEC11A	0.16	36897717
Model-123	CCDC80	0.094	36897717
Model-124	T1MP1	1.178	37542061
Model-124	PTMA	1.07281	37542061
Model-124	RPS17	0.820155	37542061
Model-124	HSPA1A	0.274669	37542061
Model-124	MANF	1.21739	37542061
Model-125	ACOX1	-0.0027	36860211
Model-125	CPT2	-0.163	36860211
Model-125	NAT2	-0.0107	36860211
Model-125	NRG1	-0.16	36860211
Model-125	PPARGC1A	-0.005	36860211
Model-125	CDKN2A	0.028	36860211
Model-125	CRYAB	0.0548	36860211
Model-125	NGFR	0.0267	36860211
Model-125	UCN	0.1	36860211
Model-126	FLRT2	1.0232	36845724
Model-126	ATP6V0E2	1.0046	36845724
Model-126	SEL1L3	0.9806	36845724
Model-126	ODC1	1.0015	36845724
Model-126	VDR	1.0493	36845724
Model-127	ORC1	0.257819	37587262
Model-127	DHFR	0.049	37587262
Model-127	HMMR	0.067	37587262
Model-128	CLCA1	NA	36675039
Model-128	FBXO16	NA	36675039
Model-128	HOXC6	NA	36675039
Model-128	HOTAIR	NA	36675039
Model-128	HOXC8	NA	36675039
Model-128	HOXC11	NA	36675039
Model-128	KCNQ2	NA	36675039
Model-128	MUC16	NA	36675039
Model-128	NOG	NA	36675039
Model-128	NKAIN4	NA	36675039
Model-128	PCOLCE2	NA	36675039
Model-128	PANX2	NA	36675039
Model-128	SULT1B	NA	36675039
Model-128	TNNT1	NA	36675039
Model-129	ZNF532	0.0172	37144239
Model-129	COLEC12	0.158	37144239
Model-130	LMNTD2-AS1	0.25968	35616307
Model-130	FLJ16779	0.0588	35616307
Model-130	AC129507.1	0.1134	35616307
Model-130	MIR31HG	0.02849	35616307
Model-130	HAND2AS1	0.09788	35616307
Model-130	AFAP1-AS1	0.08383	35616307
Model-130	KLRK1-AS1	0.0864	35616307
Model-130	WT1-AS	0.03108	35616307
Model-130	LINC00996	0.09303	35616307
Model-131	ASRGL1	0.20049	36524971
Model-131	GSR	0.1072	36524971
Model-131	ASAH1	0.08696	36524971
Model-131	BCL10	0.06502	36524971
Model-131	SNAI1	0.001969	36524971
Model-131	TRIP10	0.026865	36524971
Model-131	TSC22D3	0.063611	36524971
Model-131	LRRC8A	0.072751	36524971
Model-131	PHF2	0.075148	36524971
Model-131	SERPINE1	0.077261	36524971
Model-131	RNASET2	0.110934	36524971
Model-131	DNAJB2	0.139311	36524971
Model-131	UCHL1	0.205895	36524971
Model-131	GAL	0.209549	36524971
Model-132	TROAP	NA	37182178
Model-132	C19orf48	NA	37182178
Model-132	CCNF	NA	37182178
Model-132	ZMYND19	NA	37182178
Model-132	RUVBL1	NA	37182178
Model-132	PAFAH1B3	NA	37182178
Model-132	ENTR1	NA	37182178
Model-132	NTMT1	NA	37182178
Model-132	RANGAP1	NA	37182178
Model-132	IFRD2	NA	37182178
Model-133	SNHG16	0.75711	36949429
Model-133	LENG8-AS1	0.45962	36949429
Model-133	LINC02257	0.51846	36949429
Model-133	RPARP-AS1	0.5843	36949429
Model-134	SLC2A3	0.116	36819776
Model-134	VSIG4	0.238	36819776
Model-134	CXCL10	0.191	36819776
Model-134	NOX1	0.119	36819776
Model-134	ITLN	0.073	36819776
Model-134	GZMB	0.184	36819776
Model-135	HCG11	0.22928	36693898
Model-135	MIR181A2HG	0.52785	36693898
Model-135	NIFK-AS1	0.46034	36693898
Model-135	SNHG7	0.05573	36693898
Model-135	ZEB1-AS1	0.65167	36693898
Model-136	GAP43	0.62	37205121
Model-136	CDKN2A	0.262	37205121
Model-136	CPT2	0.654	37205121
Model-136	NRG1	1.29	37205121
Model-137	C6orf15	0.39691	37180113
Model-137	CTSW	-0.74874	37180113
Model-137	SPRR1B	0.67854	37180113
Model-138	TWISTNB	0.735	37417208
Model-138	ESPL1	0.725	37417208
Model-138	TOPBP1	0.159	37417208
Model-138	CPSF3	0.386	37417208
Model-138	UBA1	0.375	37417208
Model-138	SEC61A1	0.579	37417208
Model-139	SCAT2	0.790674	36644148
Model-139	ARHGEF38-IT1	0.622547	36644148
Model-139	AC026356.1	0.569296	36644148
Model-139	AC016831.4	0.907494	36644148
Model-139	AC092338.1	0.670531	36644148
Model-139	LINC01811	0.364022	36644148
Model-140	WASF1	16.0452	37393364
Model-140	TNFRSF14	2e-05	37393364
Model-141	NUMBL	0	37545621
Model-141	PMCH	0	37545621
Model-141	MC1R	0	37545621
Model-141	VAV2	1	37545621
Model-141	HAMP	1	37545621
Model-141	IL20RB	0	37545621
Model-141	SEMA5B	1	37545621
Model-141	CX3CL1	0.67	37545621
Model-141	CD1B	0	37545621
Model-141	CD1A	0	37545621
Model-141	NRG1	0.4	37545621
Model-141	PPARGC1A	0.47	37545621
Model-141	EPO	0.33	37545621
Model-141	ANGPTL4	1	37545621
Model-142	PMM2	-0.553	36936424
Model-142	ERI1	-0.318	36936424
Model-142	NEK9	0.416	36936424
Model-142	USP53	-0.275	36936424
Model-142	CNOT3	0.472	36936424
Model-142	CDK5RAP2	0.412	36936424
Model-142	ING5	0.419	36936424
Model-142	HMGXB4	-0.404	36936424
Model-142	SH3D19	-0.261	36936424
Model-142	UBE2H	0.441	36936424
Model-142	CLK1	0.294	36936424
Model-142	SFPQ	-0.557	36936424
Model-142	UBP1	-0.347	36936424
Model-142	PDCD6IP	-0.384	36936424
Model-142	ZNF248	0.354	36936424
Model-142	SCL25A53	0.554	36936424
Model-142	CLCC1	-0.39	36936424
Model-142	GPR125	-0.349	36936424
Model-143	SLC10A2	0.4861	36890467
Model-143	FABP4	0.027458	36890467
Model-143	FGF2	0.294596	36890467
Model-143	CCL28	0.10134	36890467
Model-143	IGKV1-6	0.009209	36890467
Model-143	IGLV6-57	0.002103	36890467
Model-143	ESM1	0.146603	36890467
Model-143	UCN	0.3926	36890467
Model-143	UTS2	0.329081	36890467
Model-143	VIP	0.075367	36890467
Model-143	IL1RL2	0.21784	36890467
Model-143	NGFR	0.29771	36890467
Model-144	AC015712.2	0.678	37072493
Model-144	ZEB1-AS1	0.575	37072493
Model-144	SNHG26	0.19	37072493
Model-144	AP001619.1	0.119	37072493
Model-144	ZKSCAN2-DT	0.0627	37072493
Model-145	SFRP2	0.033847	36827833
Model-145	MIR100HG	0.08733	36827833
Model-145	CYP1B1	0.02377	36827833
Model-145	C5orf46	0.00135	36827833
Model-145	CXCL13	-0.06617	36827833
Model-146	AQP7	0.458	36930129
Model-146	XIST	0.117	36930129
Model-146	IL4I1	0.247	36930129
Model-147	TNFRSF10C	0.439291	36646765
Model-147	TNFRSF11A	0.366541	36646765
Model-147	TNFRSF13C	0.668451	36646765
Model-148	PMM2	0.34559	36817047
Model-148	ACOX1	0.44662	36817047
Model-148	KDM3A	0.79297	36817047
Model-148	HSPB1	0.14968	36817047
Model-148	PPARGC1A	0.2065	36817047
Model-148	UPK3B	0.19863	36817047
Model-148	EPHB2	0.1495	36817047
Model-149	TIMP1	0.077	37497410
Model-149	FSL3	0.047	37497410
Model-149	CALB2	0.128	37497410
Model-149	FABP4	0.042	37497410
Model-150	LGALS4	0.084	36941538
Model-150	RORC	0.1726	36941538
Model-150	DDIT3	0.134	36941538
Model-150	NSUN5	0.144	36941538
Model-150	RBCK1	0.28	36941538
Model-150	RGL2	0.48	36941538
Model-150	SERPINE1	0.1932	36941538
